# Supplementary material for: Pyroptosis-Related Signature Predicts the Progression of Ulcerative Colitis and Colitis-Associated Colorectal Cancer as well as the Anti-TNF Therapeutic Response
Source: J Immunol Res. 2023 Jan 27;2023:7040113. doi: 10.1155/2023/7040113 (PMC9897931; doi:10.1155/2023/7040113)
Supplement: Supplementary Materials — Figure S1: the principal component analysis of before and after batch correction of all samples in the training set. Figure S2: determination of soft-thresholding power in the coexpression network. Figure S3: the correlation of the PR-Score and PR-clusters. Figure S4: representative IHC images showing the expressions of 5 PR-signature genes in normal, DSS-induced colitis, and AOM/DSS-induced CAC tissues of mice. Table S1: detailed information of all datasets and included samples. Table S2: summary of 75 recognized pyroptosis-related genes. Table S3: the primer sequences of CASP5, GBP1, GZMB, IL1B, and IRF1. Table S4: differential expression analysis of pyroptosis-related genes in the training set (active UC vs. inactive UC). Table S5: differential expression analysis of pyroptosis-related genes in GSE75214 (active UC vs. inactive UC). Table S6: standard weight of each gene in WGCNA. Table S7: logistic regression analysis for the key PRGs. Table S8: correlation of clinicopathologic characteristics and PR-Score in GSE111889. Table S9: correlation of clinicopathologic characteristics and PR-Score in GSE94648. Table S10: correlation of clinicopathologic characteristics and PR-Score in TCGA. Table S11: correlation of clinicopathologic characteristics and PR-Score in GSE39582. [file 7040113.f1.zip]

Archive with 2 entries (2 files):
- Supplementary figures and legends.pdf
- Supplementary tables.pdf
